# Supplementary material for: Insight into the structure of decagonite – the extraterrestrial decagonal quasicrystal
Source: IUCrJ. 2021 Jan 1;8(Pt 1):87–101. doi: 10.1107/S2052252520015444 (PMC7792992; doi:10.1107/S2052252520015444)
Supplement: Supplementary file 1 [file m-08-00087-sup1.cif]

data_I
#==============================================================================

# PROCESSING SUMMARY (IUCr Office Use Only)

_journal_date_recd_electronic      2020-08-21
_journal_date_to_coeditor         ?
_journal_date_from_coeditor       ?
_journal_date_accepted     2020-11-21
_journal_date_printers_first      ?
_journal_date_printers_final      ?
_journal_date_proofs_out          ?
_journal_date_proofs_in           ?
_journal_coeditor_name            ?
_journal_coeditor_code      YU5021SUP1
_journal_coeditor_notes
; ?
;
_journal_paper_category      FA
_journal_techeditor_code      M201544
_iucr_compatibility_tag          ACTA95
_journal_techeditor_notes  
;
;
_journal_coden_ASTM               ?
_journal_name_full                ?
_journal_year                     ?
_journal_volume                   ?
_journal_issue                    ?
_journal_page_first               ?
_journal_page_last                ?
_journal_suppl_publ_number        ?
_journal_suppl_publ_pages         ?

#==============================================================================

_pd_phase_name 'Decagonite_thin_asymmetric'
_cell_length_a 16.79
_cell_length_b 16.79
_cell_length_c 4.105
_cell_angle_alpha 72
_cell_angle_beta 90
_cell_angle_gamma 90
_symmetry_space_group_name_H-M 'P 1'
_symmetry_Int_Tables_Number 1

loop_
_atom_site_label
_atom_site_occupancy
_atom_site_fract_x
_atom_site_fract_y
_atom_site_fract_z
_atom_site_adp_type
_atom_site_B_iso_or_equiv
_atom_site_type_symbol
Al1 1.000000 0.000000 0.000000 3.078750 Biso 2.436431 Zn
TM1 1.000000 0.000000 0.000000 3.078750 Biso 2.436431 Mg
Al2 1.000000 0.785025 2.416058 1.026250 Biso 2.505189 Zn
TM2 1.000000 1.183424 3.642206 1.026250 Biso 0.119888 Mg
Al3 1.000000 2.430935 7.481649 3.078750 Biso 4.299552 Zn
Al4 1.000000 3.989548 12.278566 1.026250 Biso 0.369629 Zn
TM3 1.000000 3.989548 12.278566 1.026250 Biso 0.369629 Mg
Al5 1.000000 4.441090 13.668269 1.026250 Biso 4.286199 Zn
TM4 1.000000 4.441090 13.668269 1.026250 Biso 4.286199 Mg
Al6 1.000000 5.189183 15.970664 1.026250 Biso 1.171067 Zn
Al7 1.000000 0.267770 3.591507 3.078750 Biso 0.288007 Zn
Al8 1.000000 1.155981 6.712398 3.078750 Biso 2.726807 Zn
TM5 0.333333 1.155981 6.712398 3.078750 Biso 2.726807 Mg
Al9 1.000000 2.460892 10.457094 3.078750 Biso 0.202448 Zn
Al10 1.000000 3.119018 14.466601 1.026250 Biso 4.275323 Zn
Al11 1.000000 -0.586172 3.090061 3.078750 Biso 0.447572 Zn
Al12 1.000000 -0.094148 4.588736 1.026250 Biso 0.379862 Zn
TM6 1.000000 -0.094148 4.588736 1.026250 Biso 0.379862 Mg
Al13 1.000000 0.779404 6.983392 1.026250 Biso 1.541537 Zn
Al14 1.000000 1.340526 8.936814 3.078750 Biso 1.324277 Zn
Al15 0.793354 2.829643 13.235408 3.078750 Biso 0.645643 Zn
TM7 0.333333 2.829643 13.235408 3.078750 Biso 0.645643 Mg
Al16 0.816895 -2.098814 1.539071 3.078750 Biso 4.510600 Zn
Al17 1.000000 -1.406804 3.414829 3.078750 Biso 2.028316 Zn
TM8 1.000000 -0.147540 7.372884 3.078750 Biso 0.376994 Mg
Al18 1.000000 0.963538 10.158844 1.026250 Biso 0.100975 Zn
Al19 1.000000 1.110953 11.187036 3.078750 Biso 4.760750 Zn
TM9 1.000000 1.110953 11.187036 3.078750 Biso 4.760750 Mg
Al20 1.000000 -1.324454 5.441466 1.026250 Biso 4.146790 Zn
Al21 1.000000 1.415354 12.244529 3.078750 Biso 2.154816 Zn
Al22 0.962965 -2.598475 2.111922 1.026250 Biso 0.726863 Zn
Al23 1.000000 -2.316860 3.974734 1.026250 Biso 3.132943 Zn
Al24 1.000000 -0.158051 11.076299 3.078750 Biso 0.095244 Zn
Al25 1.000000 -3.223040 2.283144 3.078750 Biso 2.227237 Zn
TM10 1.000000 -3.223040 2.283144 3.078750 Biso 2.227237 Mg
Al26 0.994502 -1.946234 6.182438 1.026250 Biso 1.196782 Zn
TM11 1.000000 -0.006467 12.195803 3.078750 Biso 0.274994 Mg
