# Supplementary material for: Insight into the structure of decagonite – the extraterrestrial decagonal quasicrystal
Source: IUCrJ. 2021 Jan 1;8(Pt 1):87–101. doi: 10.1107/S2052252520015444 (PMC7792992; doi:10.1107/S2052252520015444)
Supplement: Supplementary file 2 [file m-08-00087-sup2.hkl]

data_Decagonite

loop_ 
 _refln_index_h1 
 _refln_index_h2 
 _refln_index_h3
 _refln_index_h4 
 _refln_index_h5 
 _refln_F_obs 
 _refln_F_calc
 _refln_F_phase
 _refln_dExt
0 0 0 0 -2 1.000000 0.996420 180.000000 0.658970
1 0 -1 -1 -1 0.779543 0.791100 -0.000000 0.898097
0 0 0 0 -4 0.711069 0.743753 -0.000000 0.917010
1 -1 -3 -2 0 0.637996 0.585211 -0.000000 0.952283
0 1 2 1 3 0.581259 0.558752 0.000000 0.957262
2 2 1 0 0 0.543749 0.561805 0.000000 0.955009
2 3 1 -1 -2 0.543432 0.498713 -180.000000 0.966890
0 -1 -2 -2 2 0.446401 0.456242 180.000000 0.971803
0 1 1 0 0 0.399083 0.423513 -180.000000 0.975811
2 5 5 2 -1 0.393060 0.353029 0.000000 0.984496
1 3 3 1 0 0.365481 0.377555 -180.000000 0.981616
0 2 4 3 -1 0.358282 0.327473 0.000000 0.986314
0 0 0 0 -6 0.350139 0.404471 180.000000 0.979988
0 1 1 0 2 0.341883 0.330707 0.000000 0.985726
2 2 0 -1 -2 0.340312 0.321666 0.000000 0.986934
-3 -6 -5 -1 0 0.331557 0.293692 -0.000000 0.989520
2 1 -1 -2 4 0.320606 0.332500 0.000000 0.986317
1 0 -1 -1 -5 0.315355 0.327041 -0.000000 0.986842
-2 -3 -3 -1 1 0.300873 0.277051 -0.000000 0.989999
2 5 5 2 3 0.290488 0.281383 0.000000 0.990448
1 5 6 3 2 0.279117 0.264635 -180.000000 0.991602
2 4 3 0 -3 0.254923 0.251804 -180.000000 0.992149
0 2 2 1 4 0.253364 0.279877 0.000000 0.990103
0 1 0 0 1 0.249655 0.235836 -0.000000 0.992582
0 2 3 2 4 0.246433 0.224020 180.000000 0.993916
0 -3 -4 -3 0 0.236215 0.216279 -0.000000 0.994031
0 1 1 1 4 0.221722 0.202969 -180.000000 0.994865
-2 -4 -4 -2 0 0.217007 0.204011 180.000000 0.994706
1 1 -1 -2 3 0.212372 0.198761 -0.000000 0.994994
2 2 0 -2 -2 0.201130 0.174001 0.000000 0.996193
3 4 3 0 2 0.198202 0.186459 -180.000000 0.995615
-2 1 4 3 1 0.194034 0.156437 0.000000 0.996993
-4 -6 -4 0 1 0.184964 0.181298 -0.000000 0.996073
-3 0 4 4 0 0.182744 0.150552 0.000000 0.997330
0 3 5 3 5 0.178710 0.199939 0.000000 0.995384
1 2 0 -1 0 0.175367 0.174960 -180.000000 0.996001
2 2 0 -1 -6 0.162408 0.152556 0.000000 0.997310
3 6 5 1 4 0.159119 0.204213 0.000000 0.995159
3 0 -4 -4 2 0.150610 0.138953 180.000000 0.997746
0 3 4 2 5 0.150462 0.170040 -180.000000 0.996569
-1 1 4 3 0 0.150438 0.166109 -180.000000 0.996611
0 0 1 0 3 0.149533 0.151779 180.000000 0.997007
1 3 2 1 2 0.147487 0.147485 0.000000 0.997188
1 1 0 -1 0 0.146301 0.108015 180.000000 0.998538
3 4 1 -2 3 0.146032 0.128894 -180.000000 0.997996
1 -1 -4 -3 -2 0.143591 0.149404 -0.000000 0.997284
-2 0 4 4 3 0.138638 0.152721 -180.000000 0.997265
1 1 1 0 -6 0.134660 0.127040 0.000000 0.998081
0 2 4 2 4 0.134460 0.120445 -180.000000 0.998227
1 1 -1 -1 -6 0.128938 0.163578 180.000000 0.996803
0 3 4 3 4 0.127354 0.130699 0.000000 0.997907
2 5 4 1 4 0.121019 0.116585 -180.000000 0.998389
0 2 3 1 5 0.119357 0.125987 0.000000 0.998065
0 3 5 4 0 0.119097 0.115615 -180.000000 0.998334
-4 -6 -4 -1 0 0.112605 0.097992 -0.000000 0.998803
0 4 7 5 1 0.112336 0.111915 0.000000 0.998530
-2 1 4 4 0 0.111141 0.109617 -180.000000 0.998548
0 0 -1 -2 -1 0.110683 0.106652 -180.000000 0.998452
1 4 3 1 -1 0.109626 0.093185 0.000000 0.998872
0 -1 -1 0 -5 0.107867 0.078058 -0.000000 0.999262
0 1 1 1 3 0.107756 0.097386 -0.000000 0.998814
3 5 4 0 -2 0.104399 0.104385 0.000000 0.998653
1 3 3 1 5 0.103772 0.059975 -180.000000 0.999578
3 3 -1 -3 2 0.101265 0.101261 0.000000 0.998771
1 2 3 2 4 0.100347 0.099581 -180.000000 0.998752
4 6 3 -1 2 0.098344 0.101545 -0.000000 0.998801
-4 -7 -5 -1 0 0.097340 0.104696 180.000000 0.998715
0 -1 -3 -3 -1 0.094706 0.097315 0.000000 0.998750
0 0 -1 -1 -1 0.094338 0.117235 -0.000000 0.998252
2 6 5 2 -2 0.093339 0.083368 -180.000000 0.999141
1 3 4 1 2 0.084930 0.071649 -180.000000 0.999338
-1 2 3 2 0 0.084706 0.084728 0.000000 0.999066
-1 -1 -3 -2 0 0.083824 0.087332 0.000000 0.998888
2 4 2 0 3 0.082682 0.076671 0.000000 0.999274
0 0 0 -1 -5 0.082351 0.090245 0.000000 0.998979
1 5 6 2 -1 0.080397 0.079346 0.000000 0.999216
0 1 -1 -1 -1 0.078612 0.090501 180.000000 0.998849
1 5 7 3 1 0.078208 0.078371 0.000000 0.999258
3 4 3 1 3 0.077467 0.077160 -180.000000 0.999239
2 1 -3 -3 -4 0.076556 0.081413 180.000000 0.999201
1 0 -1 -2 1 0.076230 0.076229 180.000000 0.999248
0 2 4 2 5 0.075822 0.061845 -180.000000 0.999542
0 -2 -4 -2 -1 0.073972 0.088452 180.000000 0.999017
1 4 5 3 5 0.071213 0.057485 -180.000000 0.999616
1 2 1 1 0 0.070475 0.076262 0.000000 0.999222
3 4 1 -1 -3 0.069879 0.061863 0.000000 0.999541
-1 0 2 2 3 0.069839 0.051613 -0.000000 0.999677
0 -2 -1 1 -2 0.067952 0.068397 -180.000000 0.999324
-2 2 6 4 0 0.067364 0.067349 0.000000 0.999458
0 -3 -3 0 1 0.067029 0.067047 -0.000000 0.999344
0 0 2 1 3 0.067014 0.067839 0.000000 0.999384
-2 -5 -3 0 0 0.066837 0.069202 -0.000000 0.999385
1 -1 -5 -3 -1 0.066755 0.054812 180.000000 0.999601
0 2 3 3 3 0.066664 0.067938 0.000000 0.999401
-2 0 4 3 4 0.066477 0.066483 0.000000 0.999467
-1 0 0 0 2 0.066443 0.036324 180.000000 0.999828
1 -3 -5 -4 3 0.063800 0.067228 -0.000000 0.999446
1 -1 -2 -1 -6 0.063188 0.064661 -0.000000 0.999495
-3 -5 -3 -1 1 0.063139 0.058059 -180.000000 0.999569
-1 1 2 1 3 0.060983 0.056816 -0.000000 0.999589
-3 -5 -5 -1 0 0.060669 0.059747 -0.000000 0.999541
-2 -2 -3 -2 0 0.060467 0.057812 -180.000000 0.999497
1 1 0 -1 2 0.058034 0.071695 -0.000000 0.999362
4 4 2 -1 -2 0.057064 0.057054 -180.000000 0.999585
2 5 4 2 0 0.056833 0.053029 -180.000000 0.999640
0 -2 -3 0 0 0.056699 0.056695 -180.000000 0.999531
3 4 2 0 0 0.056617 0.033543 -180.000000 0.999861
1 6 1 0 -1 0.055580 0.024963 180.000000 0.999798
1 2 1 1 -2 0.055509 0.062127 -180.000000 0.999488
3 5 5 2 -2 0.055115 0.058116 -180.000000 0.999570
4 5 2 -2 -3 0.055072 0.066409 -180.000000 0.999476
1 3 1 1 -1 0.054824 0.043711 -0.000000 0.999713
1 4 3 1 4 0.054038 0.045682 0.000000 0.999737
0 0 -2 -3 -2 0.052974 0.045464 0.000000 0.999701
2 3 4 2 0 0.052848 0.042986 0.000000 0.999748
1 -1 -2 -3 1 0.051968 0.034909 180.000000 0.999831
-1 1 5 3 3 0.051705 0.044246 0.000000 0.999744
-1 -1 -1 -2 -2 0.051474 0.054701 -0.000000 0.999554
0 3 6 3 0 0.051386 0.056755 -180.000000 0.999592
0 -3 -3 -2 0 0.051063 0.051044 -180.000000 0.999656
1 0 -3 -3 -1 0.050649 0.052708 180.000000 0.999651
1 -2 -3 -1 0 0.050428 0.039545 180.000000 0.999783
-3 -3 -3 0 -3 0.050302 0.049014 -180.000000 0.999655
3 6 6 3 -2 0.049614 0.052964 0.000000 0.999648
4 7 6 1 -1 0.049207 0.055985 0.000000 0.999627
0 2 2 -1 1 0.047852 0.044817 0.000000 0.999688
3 4 2 -1 -1 0.047814 0.071914 -0.000000 0.999370
0 -1 -2 -1 -6 0.047813 0.012328 180.000000 0.999982
0 2 2 2 -1 0.047613 0.031251 -180.000000 0.999870
3 3 1 0 -2 0.047348 0.047346 0.000000 0.999707
2 0 -3 -2 2 0.047341 0.046242 0.000000 0.999728
1 1 2 2 3 0.046855 0.054087 -0.000000 0.999596
-3 1 5 4 0 0.046629 0.033181 180.000000 0.999866
3 5 3 1 3 0.046567 0.046807 -180.000000 0.999724
1 1 0 1 1 0.046124 0.053508 -0.000000 0.999592
1 3 4 3 5 0.045850 0.048509 0.000000 0.999709
0 0 4 0 0 0.045826 0.012555 0.000000 0.999956
2 1 -3 -3 -3 0.045634 0.040903 -0.000000 0.999796
-5 -7 -5 -1 0 0.045114 0.038688 180.000000 0.999813
4 4 1 -1 -1 0.045031 0.045026 0.000000 0.999749
1 2 0 0 0 0.044693 0.044690 180.000000 0.999729
2 4 2 1 -2 0.044690 0.034921 -180.000000 0.999835
-3 0 3 3 4 0.044467 0.044464 180.000000 0.999757
-2 0 0 1 2 0.044226 0.044243 -0.000000 0.999708
-2 0 4 3 1 0.044095 0.037114 0.000000 0.999829
0 4 3 4 0 0.043779 0.020449 -180.000000 0.999905
3 3 1 -2 -4 0.043588 0.043920 0.000000 0.999760
-1 -1 -1 -1 -4 0.043208 0.025973 0.000000 0.999914
2 2 0 1 0 0.043191 0.035645 -180.000000 0.999796
3 4 3 0 3 0.043145 0.040632 -180.000000 0.999796
1 2 4 3 2 0.041626 0.041056 0.000000 0.999768
1 2 -1 -3 -1 0.041566 0.047867 -180.000000 0.999660
2 1 1 -1 4 0.041303 0.039853 0.000000 0.999776
1 3 7 1 0 0.041135 0.024844 0.000000 0.999827
3 1 0 -2 -1 0.041020 0.041301 0.000000 0.999743
1 -2 -5 -5 -1 0.040771 0.040638 0.000000 0.999791
2 1 2 0 2 0.040675 0.030306 -0.000000 0.999853
1 1 2 1 4 0.040203 0.039262 0.000000 0.999800
1 -1 -2 -1 -5 0.040173 0.040153 180.000000 0.999801
-1 2 6 5 0 0.040076 0.047262 -180.000000 0.999734
-1 -2 -4 -3 -3 0.039189 0.039172 -0.000000 0.999791
3 6 3 0 -3 0.039087 0.032015 0.000000 0.999873
-1 -1 -5 0 -6 0.039062 0.010179 180.000000 0.999966
0 -1 -5 -1 0 0.038811 0.008524 180.000000 0.999984
0 -3 -6 -3 -1 0.038797 0.038799 -0.000000 0.999810
-2 1 6 4 0 0.038705 0.039911 0.000000 0.999800
0 0 2 2 3 0.038614 0.026248 -0.000000 0.999909
2 4 6 3 0 0.038584 0.029525 -180.000000 0.999880
-3 2 4 3 0 0.038575 0.014700 -0.000000 0.999965
1 1 -2 -2 -5 0.038281 0.042809 0.000000 0.999770
-1 0 2 0 3 0.037970 0.028994 -0.000000 0.999876
-4 -7 -3 0 0 0.037553 0.028420 -0.000000 0.999896
4 2 3 -1 0 0.037387 0.006258 180.000000 0.999989
-2 -4 -5 -1 0 0.037364 0.032494 180.000000 0.999855
-5 -7 -5 -1 -1 0.036982 0.037048 180.000000 0.999829
0 -4 -4 0 0 0.036956 0.027486 0.000000 0.999875
2 5 3 2 0 0.036769 0.025523 -0.000000 0.999902
-4 -5 -4 0 0 0.036628 0.036605 -0.000000 0.999822
-1 -2 -2 -2 -2 0.036549 0.043282 -0.000000 0.999747
3 3 2 1 2 0.036415 0.034189 -180.000000 0.999834
3 2 -3 -4 2 0.036327 0.044510 -0.000000 0.999766
-1 1 1 -1 1 0.036193 0.030288 -180.000000 0.999853
2 1 -3 -2 2 0.035988 0.035938 -0.000000 0.999824
4 5 0 -2 2 0.035741 0.036539 -0.000000 0.999834
-1 2 5 5 3 0.035725 0.035945 180.000000 0.999839
4 3 0 -2 -3 0.035633 0.028764 0.000000 0.999899
-1 2 3 4 0 0.035370 0.029591 -0.000000 0.999865
2 2 0 0 2 0.035336 0.026776 0.000000 0.999905
-3 -5 -6 -2 0 0.035182 0.032117 180.000000 0.999858
0 -2 -2 1 0 0.035172 0.036581 -0.000000 0.999791
1 2 4 1 0 0.035149 0.035223 0.000000 0.999816
3 5 5 3 0 0.034658 0.026761 -0.000000 0.999899
4 6 3 -1 3 0.034486 0.038761 -180.000000 0.999827
-1 1 1 0 0 0.034413 0.046407 -0.000000 0.999697
0 1 3 2 4 0.034368 0.033469 0.000000 0.999862
-2 -7 -2 0 1 0.033757 0.008493 -0.000000 0.999982
1 2 0 1 1 0.033426 0.053244 -0.000000 0.999553
0 -1 -2 -3 0 0.033102 0.041947 -0.000000 0.999748
2 0 -3 -2 -4 0.032628 0.034072 -180.000000 0.999856
3 5 5 1 4 0.031999 0.038066 0.000000 0.999820
0 1 -2 -2 -3 0.031934 0.038866 -180.000000 0.999769
2 0 -1 -3 2 0.031863 0.031868 180.000000 0.999848
1 2 0 -2 1 0.031762 0.030207 -180.000000 0.999876
0 3 3 3 5 0.031686 0.031534 -0.000000 0.999862
1 0 1 1 -3 0.031668 0.030560 -0.000000 0.999869
-4 -6 -6 -1 -1 0.031540 0.031796 180.000000 0.999861
1 4 2 -1 3 0.031262 0.033294 -0.000000 0.999838
0 0 5 0 0 0.031136 0.011949 180.000000 0.999937
2 0 1 -3 -6 0.031037 0.004580 -180.000000 0.999994
0 -1 -2 0 -5 0.031027 0.036126 180.000000 0.999831
3 6 4 2 2 0.030857 0.025542 0.000000 0.999911
2 -1 -2 -1 2 0.030803 0.029454 -180.000000 0.999872
0 -2 -2 0 0 0.030654 0.030648 180.000000 0.999874
0 1 5 0 -1 0.030463 0.030471 0.000000 0.999715
2 3 0 -2 -5 0.029841 0.034169 0.000000 0.999858
3 6 5 2 4 0.029764 0.019247 0.000000 0.999956
-1 1 0 0 -4 0.029685 0.031756 -180.000000 0.999853
-1 4 5 3 0 0.029575 0.011425 -0.000000 0.999982
0 0 0 -2 0 0.029435 0.028483 -0.000000 0.999876
0 4 -1 -1 0 0.029395 0.019606 -0.000000 0.999865
3 -2 -2 -5 -4 0.029372 0.007032 180.000000 0.999982
0 1 6 1 5 0.029261 0.018388 -0.000000 0.999896
-3 2 5 4 0 0.029119 0.029115 180.000000 0.999884
1 -3 -6 -1 -4 0.028963 0.006334 0.000000 0.999992
-3 -7 -3 0 -1 0.028772 0.021610 180.000000 0.999931
-2 1 3 4 2 0.028645 0.029061 0.000000 0.999885
1 5 3 3 1 0.028613 0.017434 0.000000 0.999938
-1 2 2 2 4 0.028537 0.027353 -180.000000 0.999894
-1 -2 -2 -1 -4 0.028297 0.018893 -180.000000 0.999957
-3 -5 -3 0 2 0.028293 0.016341 0.000000 0.999968
0 -2 -2 -2 -5 0.028175 0.021387 -0.000000 0.999942
-2 -1 1 1 2 0.028124 0.045127 180.000000 0.999743
-4 -6 -4 -2 1 0.028057 0.022333 -0.000000 0.999928
1 3 1 -2 3 0.028007 0.028772 180.000000 0.999877
-4 -5 -4 0 1 0.027979 0.020756 -0.000000 0.999943
4 5 4 0 -2 0.027932 0.032630 -180.000000 0.999860
1 3 3 3 -1 0.027722 0.016474 0.000000 0.999961
-5 -6 -5 0 1 0.027641 0.018205 0.000000 0.999952
-2 1 3 4 4 0.027579 0.022268 -180.000000 0.999934
0 0 -3 -4 0 0.027552 0.026825 -0.000000 0.999884
2 2 -3 -4 3 0.027469 0.027325 0.000000 0.999899
-5 -7 -4 0 0 0.027352 0.024160 -0.000000 0.999932
-3 -8 -3 0 0 0.027018 0.022970 -0.000000 0.999899
-1 -5 -5 -4 2 0.027011 0.027010 0.000000 0.999894
-2 -2 -3 -2 -4 0.026869 0.024208 -180.000000 0.999915
3 2 -2 -1 -2 0.026837 0.026933 -180.000000 0.999889
3 1 -2 -1 0 0.026802 0.025576 -180.000000 0.999903
0 -2 -2 -3 -2 0.026760 0.027373 180.000000 0.999884
4 5 4 0 -4 0.026689 0.024269 0.000000 0.999924
-2 -1 6 3 1 0.026568 0.020574 -0.000000 0.999898
1 3 3 0 4 0.026483 0.025948 -180.000000 0.999914
-1 0 0 -1 2 0.026002 0.013433 -180.000000 0.999974
3 0 -2 -2 1 0.025859 0.022304 0.000000 0.999930
2 0 -1 -1 2 0.025795 0.018521 0.000000 0.999954
3 3 -1 -4 2 0.025625 0.025864 180.000000 0.999914
-2 -1 -2 0 -4 0.025607 0.021083 -180.000000 0.999931
4 0 -1 -4 -4 0.025525 0.012102 0.000000 0.999965
0 -1 -1 -2 -2 0.025373 0.035387 180.000000 0.999825
-1 2 4 1 5 0.025257 0.024294 -180.000000 0.999916
0 1 4 3 0 0.025023 0.020233 180.000000 0.999945
4 3 4 0 2 0.024924 0.018717 0.000000 0.999921
1 -2 -3 0 0 0.024848 0.055299 180.000000 0.999497
-3 -6 -4 -1 -2 0.024577 0.029265 180.000000 0.999896
2 1 3 0 0 0.024383 0.009159 -0.000000 0.999983
-3 -3 -4 -1 -1 0.024269 0.023239 180.000000 0.999912
-3 -7 -5 0 1 0.024185 0.029093 -0.000000 0.999894
-3 1 5 2 0 0.024039 0.006577 -0.000000 0.999992
0 0 -1 0 -6 0.023938 0.019859 -180.000000 0.999952
-1 -3 -3 -1 1 0.023849 0.041489 0.000000 0.999788
-5 -6 -5 0 0 0.023808 0.022337 180.000000 0.999927
0 3 8 2 1 0.023791 0.017847 0.000000 0.999916
-4 -5 -6 -1 0 0.023633 0.020526 -180.000000 0.999925
-1 1 1 -1 3 0.023408 0.022229 0.000000 0.999922
2 -1 -3 -3 -1 0.023315 0.023337 -180.000000 0.999930
-1 0 -1 -1 -5 0.023085 0.016058 0.000000 0.999965
0 0 -4 -4 2 0.022995 0.022981 -180.000000 0.999914
-1 3 4 4 0 0.022748 0.026124 180.000000 0.999900
3 4 2 0 -2 0.022667 0.022941 0.000000 0.999935
1 -1 -2 -2 -6 0.022640 0.022131 180.000000 0.999942
0 3 4 3 5 0.022637 0.026556 0.000000 0.999916
1 4 5 4 0 0.022516 0.022234 0.000000 0.999933
-1 -6 -1 0 -3 0.022231 0.022242 -180.000000 0.999842
4 3 3 -3 4 0.022168 0.014274 0.000000 0.999941
-1 -6 -2 -1 0 0.022065 0.022674 180.000000 0.999864
1 -1 -3 -4 -4 0.021993 0.019785 180.000000 0.999948
0 2 -3 0 -6 0.021990 0.013912 180.000000 0.999928
4 3 0 -1 2 0.021942 0.017844 180.000000 0.999957
-3 -6 -3 -1 0 0.021890 0.020130 -0.000000 0.999943
3 1 -1 -1 0 0.021695 0.027911 -180.000000 0.999890
-1 4 4 5 0 0.021596 0.021712 -180.000000 0.999891
5 4 1 -1 2 0.021447 0.013806 -180.000000 0.999974
-2 -6 -4 0 0 0.021401 0.019925 -0.000000 0.999946
0 -1 -4 -4 0 0.021398 0.021399 -180.000000 0.999935
4 4 0 0 -1 0.021277 0.010411 -180.000000 0.999982
0 4 0 0 -6 0.021271 0.006645 -0.000000 0.999988
2 -1 -1 -4 -5 0.020984 0.011334 -180.000000 0.999970
-4 -8 -4 -1 0 0.020960 0.019786 180.000000 0.999944
-2 0 3 3 4 0.020897 0.001596 -0.000000 1.000000
0 4 3 4 5 0.020862 0.011950 -0.000000 0.999969
3 0 -1 -1 0 0.020758 0.019609 0.000000 0.999937
1 6 0 -1 4 0.020639 0.011167 0.000000 0.999950
-3 -5 -4 2 0 0.020573 0.006401 -0.000000 0.999993
-1 4 4 5 1 0.020523 0.001046 -0.000000 1.000000
1 3 5 2 1 0.020505 0.026059 0.000000 0.999910
-5 -7 -4 -1 -3 0.020426 0.020427 180.000000 0.999946
3 4 5 1 4 0.020409 0.019876 0.000000 0.999941
-1 -1 -4 -3 -5 0.020362 0.015388 0.000000 0.999963
-1 0 6 1 -1 0.020319 0.017364 -0.000000 0.999876
-2 1 4 5 -1 0.020291 0.026093 0.000000 0.999911
-4 -6 -3 0 -3 0.020193 0.021905 0.000000 0.999943
-3 -6 -5 -2 0 0.020137 0.020147 0.000000 0.999950
-1 2 4 4 3 0.019891 0.020103 0.000000 0.999949
4 0 0 -4 2 0.019759 0.008958 -0.000000 0.999970
1 2 5 4 1 0.019654 0.007294 180.000000 0.999992
1 2 6 0 0 0.019581 0.023151 -180.000000 0.999798
2 2 -2 -3 -1 0.019492 0.022289 0.000000 0.999936
0 -2 -5 -2 2 0.019490 0.022047 180.000000 0.999932
0 0 -3 0 0 0.019482 0.014179 0.000000 0.999960
0 0 -4 -3 2 0.019364 0.021266 -180.000000 0.999927
3 3 0 1 0 0.019282 0.011615 180.000000 0.999975
-2 -2 1 -1 2 0.019223 0.005897 -180.000000 0.999993
4 2 -3 -1 -1 0.019220 0.011625 -180.000000 0.999972
3 3 3 1 3 0.019219 0.014070 -0.000000 0.999972
0 -2 -4 -1 2 0.019216 0.014084 -0.000000 0.999972
-2 0 3 0 0 0.019061 0.008582 0.000000 0.999985
0 4 2 3 5 0.019030 0.012047 -180.000000 0.999965
-2 4 2 3 0 0.018996 0.015164 -0.000000 0.999901
-1 -1 -3 -2 -1 0.018965 0.019254 -180.000000 0.999946
-2 5 5 4 0 0.018934 0.014904 -180.000000 0.999945
0 -1 -5 -2 0 0.018931 0.007546 -180.000000 0.999990
-1 -1 -2 -1 -6 0.018862 0.027202 180.000000 0.999908
0 1 5 5 0 0.018816 0.008021 0.000000 0.999990
1 4 4 3 1 0.018813 0.018813 -180.000000 0.999953
-1 2 3 1 5 0.018743 0.018823 -180.000000 0.999953
-1 2 3 3 3 0.018739 0.018696 0.000000 0.999954
-1 1 4 2 3 0.018658 0.018042 -180.000000 0.999958
2 -1 -1 -4 -3 0.018651 0.017018 0.000000 0.999931
0 2 2 2 4 0.018570 0.018007 -180.000000 0.999958
3 2 -1 0 3 0.018555 0.023729 180.000000 0.999909
4 6 4 2 3 0.018497 0.018573 0.000000 0.999951
0 1 6 2 0 0.018470 0.015538 0.000000 0.999943
-1 -1 -3 -2 -6 0.018458 0.023323 -180.000000 0.999926
-3 -6 -4 2 0 0.018448 0.018472 -0.000000 0.999946
-1 3 2 4 2 0.018390 0.001453 -180.000000 0.999999
3 4 6 -1 4 0.018190 0.020255 0.000000 0.999866
1 -3 -2 -1 0 0.018149 0.013265 0.000000 0.999969
3 -2 -3 -5 3 0.018142 0.002126 180.000000 0.999999
2 2 2 0 -6 0.018114 0.009279 0.000000 0.999989
0 -5 -5 -5 -1 0.018035 0.016845 -0.000000 0.999945
4 2 -1 -2 2 0.018025 0.012854 0.000000 0.999978
-1 -3 -7 -2 -1 0.017945 0.018046 180.000000 0.999933
3 0 -3 -2 -1 0.017904 0.012537 -0.000000 0.999978
1 1 0 -2 -1 0.017853 0.017998 0.000000 0.999956
-1 -8 -4 -1 -1 0.017746 0.017081 180.000000 0.999911
0 1 3 1 0 0.017745 0.021882 -180.000000 0.999935
3 0 -2 -2 -3 0.017741 0.017742 0.000000 0.999956
0 0 -4 -4 -4 0.017550 0.014675 0.000000 0.999966
-2 2 5 3 0 0.017531 0.015362 180.000000 0.999970
-2 -1 -2 -1 -3 0.017494 0.027000 -0.000000 0.999887
4 4 2 1 -1 0.017384 0.016788 -0.000000 0.999956
2 5 4 3 2 0.017377 0.021758 0.000000 0.999930
3 3 -2 -2 1 0.017223 0.020090 -0.000000 0.999943
2 3 4 1 4 0.017214 0.023518 180.000000 0.999926
-4 -4 -5 0 0 0.016946 0.015693 -180.000000 0.999948
-4 -7 -5 -1 1 0.016907 0.037306 180.000000 0.999838
2 3 5 3 5 0.016890 0.017612 -0.000000 0.999955
-3 -5 -6 -1 0 0.016834 0.003093 -180.000000 0.999999
-1 -3 -4 -4 -1 0.016787 0.004903 -180.000000 0.999996
-2 1 2 1 4 0.016711 0.020083 -0.000000 0.999942
2 1 1 0 -5 0.016700 0.028974 -180.000000 0.999888
-1 4 3 3 5 0.016644 0.010216 -0.000000 0.999979
0 5 0 0 1 0.016643 0.016348 180.000000 0.999881
0 4 7 4 1 0.016633 0.007116 -0.000000 0.999994
3 2 1 1 -1 0.016605 0.052240 0.000000 0.999554
0 2 -2 1 -6 0.016577 0.009600 -0.000000 0.999970
-1 -1 -3 -1 -5 0.016466 0.016613 -180.000000 0.999960
2 0 -3 -1 -4 0.016445 0.016453 0.000000 0.999960
-1 -1 4 0 4 0.016352 0.029320 -0.000000 0.999708
0 2 5 5 3 0.016285 0.016752 180.000000 0.999961
2 4 -3 -2 3 0.016280 0.014179 180.000000 0.999939
0 1 5 5 -1 0.016253 0.016253 0.000000 0.999958
0 1 -4 0 1 0.016197 0.003646 180.000000 0.999995
3 2 -1 -1 -2 0.016194 0.016405 -0.000000 0.999964
0 2 5 0 5 0.016184 0.001037 0.000000 1.000000
-2 -5 -3 1 -1 0.016077 0.024110 -0.000000 0.999920
2 4 2 1 3 0.016027 0.018303 180.000000 0.999955
-2 -6 -2 0 -1 0.016023 0.016037 -0.000000 0.999955
4 3 3 -2 4 0.015939 0.014646 180.000000 0.999953
-3 0 4 1 1 0.015739 0.018224 0.000000 0.999933
-5 -6 -4 1 1 0.015725 0.015947 -180.000000 0.999967
1 5 4 0 4 0.015662 0.020893 -180.000000 0.999938
-2 1 -2 0 -4 0.015639 0.008220 -0.000000 0.999979
-4 -4 -5 2 -3 0.015626 0.014897 -0.000000 0.999923
-2 -1 5 1 -1 0.015500 0.029185 -180.000000 0.999719
1 -2 -2 -3 2 0.015477 0.042307 0.000000 0.999708
1 6 1 -1 -4 0.015439 0.001674 -180.000000 0.999999
-1 5 5 4 1 0.015385 0.014542 -180.000000 0.999961
-3 -1 4 1 4 0.015341 0.002375 180.000000 0.999999
1 2 -1 -1 -1 0.015309 0.015272 0.000000 0.999967
0 -5 -1 -1 -2 0.015243 0.038354 -180.000000 0.999487
1 3 -2 0 -5 0.015098 0.003252 180.000000 0.999997
-5 -6 -4 0 -3 0.015035 0.013827 180.000000 0.999976
2 3 0 1 0 0.015025 0.012317 -0.000000 0.999973
4 0 1 -4 2 0.015002 0.008519 -0.000000 0.999955
2 4 7 5 0 0.014922 0.011584 180.000000 0.999978
3 -1 1 -3 0 0.014814 0.014413 0.000000 0.999883
0 0 -4 -3 -4 0.014645 0.014619 0.000000 0.999966
-1 1 1 2 3 0.014637 0.018609 180.000000 0.999950
4 2 2 -1 -3 0.014624 0.012620 0.000000 0.999968
-1 1 5 3 0 0.014596 0.014598 -180.000000 0.999972
-2 3 1 2 5 0.014587 0.003832 180.000000 0.999995
-1 -4 -4 0 -1 0.014501 0.010896 -0.000000 0.999983
-1 0 -3 1 -5 0.014490 0.007521 0.000000 0.999984
0 2 0 2 3 0.014487 0.009715 -0.000000 0.999980
0 -3 -3 0 0 0.014482 0.003116 -180.000000 0.999999
2 2 -1 -1 -6 0.014467 0.018333 0.000000 0.999959
2 5 5 4 0 0.014413 0.014595 0.000000 0.999968
-4 -6 -7 -2 0 0.014389 0.000664 180.000000 1.000000
-2 -6 -3 0 0 0.014376 0.014378 180.000000 0.999970
1 4 4 3 5 0.014275 0.013123 -180.000000 0.999978
4 2 -1 -4 1 0.014254 0.015773 -180.000000 0.999966
3 2 2 0 -5 0.014247 0.017300 0.000000 0.999956
-2 2 2 1 1 0.014234 0.008198 -0.000000 0.999988
-4 -6 -5 -3 0 0.014193 0.014185 180.000000 0.999968
-2 4 3 3 5 0.014058 0.006493 -0.000000 0.999988
0 2 -3 0 -5 0.014058 0.008050 -0.000000 0.999975
-1 3 3 2 5 0.014035 0.002515 -180.000000 0.999999
1 1 -1 -2 0 0.014021 0.021383 -0.000000 0.999942
-1 0 0 -2 -1 0.013925 0.020702 0.000000 0.999926
4 0 -2 -3 4 0.013831 0.013828 0.000000 0.999969
2 5 3 0 3 0.013804 0.002186 -180.000000 0.999999
4 4 1 1 -1 0.013796 0.013321 -0.000000 0.999968
3 0 0 -1 -1 0.013770 0.015274 -0.000000 0.999956
-5 -7 -4 -1 0 0.013760 0.009660 0.000000 0.999988
0 4 0 0 2 0.013616 0.006357 -180.000000 0.999989
-4 -7 -4 -2 -2 0.013554 0.012783 180.000000 0.999975
3 6 4 2 4 0.013502 0.018355 -180.000000 0.999955
2 0 -1 -2 -4 0.013482 0.020519 -0.000000 0.999944
2 -1 0 -1 -1 0.013453 0.008622 180.000000 0.999986
4 3 4 -2 4 0.013429 0.013263 -180.000000 0.999942
0 0 -4 -3 -5 0.013372 0.003817 -180.000000 0.999998
3 1 -2 -4 2 0.013338 0.013493 -0.000000 0.999977
4 4 5 -1 -4 0.013254 0.006538 -0.000000 0.999989
-1 3 3 3 1 0.013205 0.009813 -180.000000 0.999984
0 0 2 0 2 0.013202 0.020675 -180.000000 0.999935
-1 4 2 3 5 0.013180 0.010870 0.000000 0.999965
-2 0 -2 0 -5 0.012990 0.009292 -180.000000 0.999982
-2 -7 -2 0 -3 0.012988 0.006220 -0.000000 0.999991
0 3 2 2 4 0.012900 0.012770 -0.000000 0.999975
2 2 -3 0 -3 0.012896 0.016713 -180.000000 0.999921
-1 -5 -4 1 1 0.012892 0.006386 -0.000000 0.999993
-1 3 1 3 0 0.012874 0.012875 0.000000 0.999948
0 3 2 1 4 0.012860 0.012637 -0.000000 0.999978
3 1 3 0 1 0.012826 0.012817 -180.000000 0.999956
1 1 -4 -1 -5 0.012791 0.003679 180.000000 0.999997
4 4 2 1 0 0.012791 0.012667 -180.000000 0.999975
1 2 -4 -1 -4 0.012696 0.010928 180.000000 0.999959
5 5 0 -1 2 0.012694 0.019858 0.000000 0.999943
0 -2 -7 -1 2 0.012674 0.009037 -0.000000 0.999971
-1 3 4 4 -1 0.012573 0.009000 180.000000 0.999988
2 3 6 2 5 0.012550 0.006405 180.000000 0.999993
4 3 -2 -1 2 0.012468 0.005496 0.000000 0.999995
2 4 4 1 4 0.012443 0.003530 -180.000000 0.999999
0 -5 -1 0 -3 0.012431 0.012208 -180.000000 0.999955
4 6 3 1 -3 0.012405 0.012613 0.000000 0.999979
0 -1 0 -1 -6 0.012404 0.010386 -180.000000 0.999986
-2 -2 -2 -1 -4 0.012381 0.023224 180.000000 0.999929
3 0 -2 -2 -4 0.012319 0.014229 0.000000 0.999972
1 2 6 0 5 0.012291 0.008538 0.000000 0.999974
-2 -2 -5 -2 2 0.012290 0.012287 0.000000 0.999970
-3 -5 -4 2 1 0.012246 0.011818 -0.000000 0.999976
-2 -1 -2 -2 0 0.012225 0.012574 -0.000000 0.999973
-1 -1 -4 -4 -3 0.012138 0.011572 -0.000000 0.999976
-4 -3 -4 1 -3 0.012117 0.012115 180.000000 0.999962
-4 -4 -4 2 -3 0.012115 0.008271 0.000000 0.999984
-1 3 6 2 1 0.012094 0.012094 -0.000000 0.999978
0 3 4 4 2 0.012094 0.016451 0.000000 0.999962
1 3 5 2 5 0.012075 0.017360 0.000000 0.999962
-1 2 2 -1 2 0.012074 0.012087 -0.000000 0.999973
-2 -6 -1 2 -3 0.012063 0.005451 -0.000000 0.999994
-3 -5 -4 -3 0 0.012027 0.012020 180.000000 0.999977
-1 5 3 2 5 0.012006 0.015251 -180.000000 0.999938
3 0 1 -1 0 0.011979 0.011974 -180.000000 0.999966
2 3 5 4 5 0.011926 0.006431 180.000000 0.999993
2 5 1 0 -1 0.011847 0.015373 0.000000 0.999959
-2 1 -2 0 -5 0.011791 0.000540 0.000000 1.000000
3 2 4 -1 3 0.011760 0.011636 180.000000 0.999959
4 4 2 1 -3 0.011746 0.013659 180.000000 0.999971
-5 -5 -5 0 -3 0.011724 0.014224 180.000000 0.999962
0 1 3 0 0 0.011697 0.014528 180.000000 0.999966
0 -4 -2 -1 0 0.011672 0.014178 -180.000000 0.999964
2 2 5 3 5 0.011662 0.003431 0.000000 0.999998
2 2 -4 -1 -3 0.011614 0.011071 -0.000000 0.999964
-2 -5 -2 2 -3 0.011602 0.005068 0.000000 0.999996
2 3 -4 -3 2 0.011597 0.008477 180.000000 0.999983
2 -2 -1 -2 -3 0.011581 0.005024 0.000000 0.999994
-4 -6 -5 0 -1 0.011564 0.018370 -0.000000 0.999957
0 1 -4 -4 -4 0.011542 0.012989 180.000000 0.999965
1 0 -2 0 -6 0.011448 0.012501 -0.000000 0.999978
-5 -5 -4 1 -3 0.011362 0.002792 0.000000 0.999999
-2 0 -3 1 -4 0.011315 0.006894 180.000000 0.999983
3 4 4 0 3 0.011309 0.013134 -0.000000 0.999976
2 0 -2 -4 -2 0.011302 0.011208 -180.000000 0.999982
1 0 0 1 -4 0.011295 0.012348 -0.000000 0.999979
-2 2 4 2 0 0.011278 0.013226 0.000000 0.999975
-1 0 6 2 2 0.011259 0.004799 180.000000 0.999994
3 1 -4 -2 2 0.011252 0.011151 -0.000000 0.999980
3 5 4 -1 -4 0.011235 0.010922 0.000000 0.999984
-1 -5 -3 -1 -1 0.011195 0.011379 180.000000 0.999980
0 1 3 1 4 0.011150 0.009319 -180.000000 0.999989
2 1 2 2 -3 0.011090 0.009823 -180.000000 0.999984
3 -2 0 -3 -3 0.011068 0.009362 -180.000000 0.999951
-2 0 1 1 3 0.011068 0.012009 -0.000000 0.999981
3 2 4 -1 4 0.011060 0.005643 -180.000000 0.999990
-5 -6 -6 0 1 0.011029 0.002863 180.000000 0.999999
2 3 3 -1 3 0.011023 0.002699 -0.000000 0.999999
0 -1 3 -1 -1 0.011011 0.026735 -0.000000 0.999733
0 -1 -5 -1 -1 0.010958 0.011789 180.000000 0.999970
2 3 5 -1 4 0.010936 0.008478 180.000000 0.999981
-2 3 1 2 0 0.010897 0.011444 180.000000 0.999956
1 1 2 3 3 0.010884 0.015748 0.000000 0.999960
4 5 2 1 -3 0.010865 0.014687 180.000000 0.999967
2 4 4 0 4 0.010862 0.003797 -0.000000 0.999998
-2 3 3 5 3 0.010859 0.005978 -180.000000 0.999990
2 2 4 -1 4 0.010781 0.010271 -0.000000 0.999974
0 0 -2 0 -1 0.010732 0.019057 -180.000000 0.999945
1 2 0 2 2 0.010728 0.005686 180.000000 0.999993
-1 -6 -2 0 -2 0.010681 0.013440 180.000000 0.999958
0 2 -3 -2 -2 0.010675 0.016146 180.000000 0.999933
1 -1 -2 0 -5 0.010671 0.010452 180.000000 0.999985
-1 3 1 1 4 0.010640 0.010514 0.000000 0.999977
2 -2 -1 -4 -2 0.010632 0.013780 -0.000000 0.999934
2 -2 -1 -3 -2 0.010625 0.010615 -0.000000 0.999970
0 1 5 0 5 0.010624 0.015745 -180.000000 0.999928
4 7 4 2 -1 0.010610 0.010608 -0.000000 0.999983
0 0 -3 0 -2 0.010589 0.010325 -180.000000 0.999979
2 -1 -2 -3 -4 0.010547 0.009547 180.000000 0.999987
0 0 2 0 4 0.010543 0.010188 -0.000000 0.999985
2 1 4 1 4 0.010541 0.003944 180.000000 0.999996
0 4 6 3 1 0.010524 0.019591 180.000000 0.999954
2 2 -4 -1 -4 0.010520 0.010560 180.000000 0.999968
3 4 4 2 4 0.010474 0.011078 180.000000 0.999983
2 1 4 0 -3 0.010466 0.010619 0.000000 0.999968
0 1 -4 -3 -2 0.010410 0.010286 -180.000000 0.999977
4 5 6 2 4 0.010400 0.000671 -0.000000 1.000000
-1 4 3 2 5 0.010397 0.007305 180.000000 0.999990
0 5 0 0 2 0.010389 0.010386 -0.000000 0.999952
2 -1 -1 -4 1 0.010357 0.022497 0.000000 0.999877
-1 -5 -2 1 -1 0.010317 0.008717 -180.000000 0.999987
-2 -1 -4 -2 0 0.010245 0.009327 0.000000 0.999981
-5 -6 -5 -1 1 0.010209 0.012376 0.000000 0.999978
-1 3 4 1 5 0.010147 0.010112 180.000000 0.999985
0 -5 -2 -1 1 0.010144 0.010153 -0.000000 0.999975
3 2 -3 -1 -4 0.010117 0.010106 0.000000 0.999981
4 -1 0 -4 1 0.010111 0.010304 -180.000000 0.999934
2 2 4 -1 0 0.010088 0.019670 -0.000000 0.999900
0 1 4 3 4 0.010048 0.010101 180.000000 0.999987
1 0 -3 -4 -4 0.010014 0.012499 0.000000 0.999980
-2 0 4 1 1 0.009993 0.016960 -180.000000 0.999947
1 2 3 -1 -2 0.009991 0.010461 -180.000000 0.999981
0 3 3 0 2 0.009974 0.001327 -0.000000 1.000000
3 0 1 -3 -1 0.009968 0.014843 -0.000000 0.999924
-1 -1 2 0 3 0.009942 0.005859 0.000000 0.999994
-2 -2 -4 -3 -1 0.009942 0.015089 0.000000 0.999961
-2 2 4 5 3 0.009902 0.012907 180.000000 0.999975
0 3 5 2 5 0.009863 0.007921 0.000000 0.999992
1 2 2 -1 3 0.009853 0.010448 180.000000 0.999985
1 -3 -5 -1 -1 0.009799 0.010905 -0.000000 0.999980
2 -1 -2 -2 -1 0.009797 0.007115 180.000000 0.999993
2 5 1 0 -2 0.009722 0.003332 180.000000 0.999998
-2 3 0 2 4 0.009703 0.002426 0.000000 0.999997
-1 0 5 3 4 0.009660 0.005756 180.000000 0.999995
3 2 -3 -1 -3 0.009634 0.009646 -0.000000 0.999982
1 -3 0 -2 -5 0.009622 0.009516 -0.000000 0.999968
1 5 2 0 3 0.009621 0.009566 -0.000000 0.999984
2 -2 -1 -3 -5 0.009584 0.008008 0.000000 0.999984
-1 2 0 3 3 0.009535 0.005078 -0.000000 0.999992
1 1 5 2 0 0.009519 0.009506 0.000000 0.999981
2 2 4 0 -2 0.009510 0.020484 -0.000000 0.999916
1 6 3 1 4 0.009467 0.010233 -180.000000 0.999980
-4 -7 -4 -2 0 0.009443 0.013708 -0.000000 0.999971
0 4 3 -1 4 0.009406 0.010435 0.000000 0.999980
-1 -6 -4 -1 -1 0.009405 0.012946 180.000000 0.999973
1 1 4 3 4 0.009404 0.014300 -180.000000 0.999967
1 1 -2 -4 2 0.009377 0.010276 180.000000 0.999984
1 6 5 4 3 0.009366 0.005705 180.000000 0.999994
2 1 -1 1 -1 0.009365 0.012059 0.000000 0.999973
1 0 4 -1 5 0.009344 0.003759 -0.000000 0.999994
0 -3 -1 -2 -4 0.009320 0.004696 -0.000000 0.999996
3 2 4 -2 3 0.009310 0.007037 -180.000000 0.999979
3 0 -2 -1 -4 0.009295 0.006887 -180.000000 0.999993
1 2 -2 -2 2 0.009287 0.011248 -0.000000 0.999980
-3 0 4 2 4 0.009273 0.013807 0.000000 0.999972
0 -3 -1 -1 -1 0.009255 0.005304 180.000000 0.999995
0 1 4 0 5 0.009213 0.005204 -0.000000 0.999995
-2 -1 -2 -1 -5 0.009129 0.012544 -180.000000 0.999976
0 -1 -4 -1 2 0.009113 0.015912 180.000000 0.999959
1 2 5 1 5 0.009092 0.004978 180.000000 0.999996
-1 -2 2 0 2 0.009066 0.012644 180.000000 0.999965
1 -2 -1 -2 2 0.009054 0.009186 180.000000 0.999985
0 -1 -5 -5 2 0.009002 0.007404 180.000000 0.999991
-1 1 0 3 2 0.008998 0.006391 -0.000000 0.999990
2 3 6 1 5 0.008974 0.002803 -180.000000 0.999998
2 5 2 2 4 0.008914 0.004343 0.000000 0.999996
4 3 2 -3 -3 0.008907 0.008283 0.000000 0.999986
0 1 -4 -2 -4 0.008857 0.006326 180.000000 0.999991
2 6 3 2 4 0.008839 0.008697 -180.000000 0.999986
3 2 -3 -2 2 0.008782 0.008780 0.000000 0.999989
-3 -6 -2 0 -3 0.008779 0.013017 180.000000 0.999976
0 2 0 2 1 0.008760 0.008882 180.000000 0.999983
-1 -4 -6 -5 3 0.008749 0.004694 -0.000000 0.999997
1 4 1 -1 -5 0.008738 0.008303 180.000000 0.999990
2 1 -3 -1 -4 0.008689 0.007267 -180.000000 0.999991
-3 1 4 2 3 0.008688 0.008681 180.000000 0.999988
-2 -2 -2 -2 -5 0.008675 0.008274 -0.000000 0.999990
0 1 -3 0 -2 0.008671 0.010845 -0.000000 0.999969
0 2 -3 -1 -4 0.008587 0.011019 0.000000 0.999964
1 4 2 3 1 0.008543 0.009061 0.000000 0.999982
1 5 1 0 -2 0.008532 0.008530 0.000000 0.999984
3 0 -3 -2 2 0.008525 0.014500 180.000000 0.999971
1 -1 -6 -2 3 0.008504 0.014428 180.000000 0.999958
2 0 -2 0 -2 0.008441 0.020223 -0.000000 0.999933
-2 -1 -1 -2 -4 0.008370 0.002710 -180.000000 0.999999
3 3 4 -1 3 0.008327 0.007939 -0.000000 0.999987
0 2 -1 2 2 0.008270 0.003608 -180.000000 0.999996
2 -1 -3 -2 0 0.008254 0.007872 -180.000000 0.999992
-1 -3 -2 -3 -4 0.008252 0.006986 0.000000 0.999991
2 6 4 1 4 0.008217 0.009404 -180.000000 0.999989
3 2 4 1 3 0.008169 0.008171 180.000000 0.999985
-2 2 3 1 0 0.008113 0.009142 180.000000 0.999986
1 1 -4 -1 0 0.008009 0.003246 -180.000000 0.999997
0 -1 -4 -2 3 0.007992 0.005349 180.000000 0.999996
1 1 -4 -3 -4 0.007977 0.006818 180.000000 0.999993
1 -3 -1 -1 0 0.007972 0.013362 0.000000 0.999961
4 5 4 1 3 0.007957 0.006505 -180.000000 0.999994
1 4 0 -1 3 0.007944 0.009030 -0.000000 0.999985
-5 -5 -4 0 -3 0.007886 0.013344 -180.000000 0.999972
0 1 3 0 4 0.007873 0.006412 180.000000 0.999994
-4 -4 -5 1 0 0.007848 0.008792 0.000000 0.999980
1 2 -3 -3 2 0.007834 0.012403 -0.000000 0.999973
3 -1 -3 -3 2 0.007782 0.000599 0.000000 1.000000
-1 1 4 1 2 0.007738 0.004985 -180.000000 0.999996
0 0 -4 -4 -5 0.007729 0.003831 -0.000000 0.999998
3 4 0 1 0 0.007726 0.061203 180.000000 0.999193
1 -1 0 -1 0 0.007670 0.001684 -180.000000 1.000000
0 3 -1 0 0 0.007659 0.008805 180.000000 0.999979
3 3 -1 -1 -4 0.007658 0.013663 -180.000000 0.999974
1 4 -2 -3 -3 0.007636 0.001498 0.000000 0.999999
0 -1 -3 -4 -4 0.007586 0.002345 180.000000 0.999999
3 4 3 -1 -1 0.007581 0.005582 -0.000000 0.999996
-2 1 0 1 3 0.007536 0.005414 0.000000 0.999994
0 0 -4 -4 -3 0.007482 0.006954 180.000000 0.999992
-1 1 1 3 3 0.007427 0.007866 180.000000 0.999990
2 1 -3 0 -3 0.007393 0.007340 -0.000000 0.999988
2 -1 -1 -2 0 0.007369 0.007211 -0.000000 0.999991
1 -2 0 -3 -1 0.007367 0.009285 -180.000000 0.999971
4 4 3 1 2 0.007363 0.006842 -0.000000 0.999993
0 4 1 -1 4 0.007357 0.007377 0.000000 0.999989
1 4 -1 -2 -2 0.007343 0.007378 0.000000 0.999988
-1 1 -3 -2 0 0.007333 0.018555 -0.000000 0.999914
0 0 5 4 4 0.007308 0.005879 -180.000000 0.999994
0 0 -4 -3 -3 0.007287 0.007340 0.000000 0.999991
4 2 1 -1 -1 0.007276 0.006966 -180.000000 0.999992
1 1 -4 -2 -1 0.007219 0.015878 -180.000000 0.999952
-3 -1 5 3 1 0.007191 0.007544 -0.000000 0.999991
1 1 -4 -1 -3 0.007098 0.006674 -0.000000 0.999989
3 2 2 -2 0 0.007090 0.007277 -0.000000 0.999990
1 -2 0 -1 0 0.007046 0.013880 180.000000 0.999960
1 -2 -1 -1 -5 0.007025 0.004965 0.000000 0.999996
-2 2 0 1 4 0.006985 0.002814 180.000000 0.999998
3 1 -1 0 3 0.006974 0.003531 180.000000 0.999998
0 -2 0 -2 0 0.006959 0.007220 0.000000 0.999989
4 5 3 2 3 0.006900 0.006609 0.000000 0.999993
2 1 -5 -3 3 0.006893 0.012086 0.000000 0.999975
0 0 -3 -1 2 0.006865 0.007436 0.000000 0.999991
-2 0 5 1 2 0.006860 0.011218 0.000000 0.999969
2 4 3 -1 3 0.006779 0.002997 180.000000 0.999999
0 5 4 2 2 0.006768 0.005043 0.000000 0.999996
3 4 0 1 -1 0.006663 0.003993 -180.000000 0.999997
-2 -1 -4 -2 -3 0.006619 0.015296 -0.000000 0.999950
1 -1 3 1 3 0.006596 0.005629 -180.000000 0.999991
-1 0 2 -1 4 0.006539 0.006608 0.000000 0.999992
1 -2 0 -3 0 0.006538 0.005954 -0.000000 0.999988
3 2 4 -2 4 0.006537 0.006457 0.000000 0.999983
0 -2 1 -1 3 0.006534 0.006973 -0.000000 0.999989
1 -1 1 2 -2 0.006518 0.005227 -0.000000 0.999995
2 0 2 0 2 0.006499 0.006814 180.000000 0.999990
0 3 0 -2 1 0.006490 0.006418 -0.000000 0.999992
-2 -1 -3 -1 0 0.006451 0.006454 180.000000 0.999992
1 4 1 1 3 0.006430 0.005935 -0.000000 0.999994
2 1 2 -2 1 0.006402 0.002703 -180.000000 0.999998
2 2 -2 0 -3 0.006368 0.026706 -0.000000 0.999859
-1 0 -3 1 -3 0.006363 0.002974 -180.000000 0.999997
-2 1 -1 0 1 0.006357 0.012191 180.000000 0.999965
3 -1 -1 -2 -2 0.006348 0.002460 0.000000 0.999999
-1 1 1 0 4 0.006343 0.019417 -0.000000 0.999949
2 4 0 0 0 0.006334 0.006464 180.000000 0.999993
2 -1 1 -3 0 0.006294 0.007415 -180.000000 0.999976
0 -3 -1 -3 -2 0.006244 0.005505 -0.000000 0.999992
1 6 1 -1 -1 0.006175 0.007141 -180.000000 0.999985
0 -4 -5 -4 3 0.006156 0.016052 180.000000 0.999966
0 -1 3 2 2 0.006118 0.007973 -180.000000 0.999988
1 -4 -3 -1 2 0.006083 0.005857 180.000000 0.999993
1 -1 1 -2 -1 0.006074 0.015455 -0.000000 0.999939
3 0 -1 -1 3 0.006022 0.007187 -180.000000 0.999992
1 -2 -1 0 -4 0.006010 0.006010 -0.000000 0.999994
1 0 4 3 4 0.006005 0.003571 -0.000000 0.999997
-1 -1 2 -1 3 0.005890 0.002394 180.000000 0.999999
1 0 0 -3 0 0.005843 0.005711 -180.000000 0.999994
1 0 3 3 3 0.005714 0.005983 -180.000000 0.999993
2 1 4 1 1 0.005713 0.021489 0.000000 0.999891
2 -2 -1 -2 -5 0.005675 0.005386 180.000000 0.999994
-1 4 1 1 4 0.005622 0.005857 -0.000000 0.999989
3 -1 -1 -2 -1 0.005574 0.026243 0.000000 0.999854
-1 0 -1 -2 -4 0.005439 0.003726 0.000000 0.999998
0 3 -1 -1 -3 0.005348 0.009187 -0.000000 0.999981
1 1 -2 1 1 0.005258 0.002027 -180.000000 0.999999
1 1 0 -3 1 0.005226 0.005200 180.000000 0.999996
2 2 1 2 2 0.005115 0.003087 180.000000 0.999998
-1 2 -2 -1 -1 0.005092 0.004762 0.000000 0.999993
2 -1 2 -2 -1 0.005061 0.006658 -0.000000 0.999978
-1 3 -1 0 2 0.004982 0.016158 0.000000 0.999903
2 -2 1 -2 0 0.004875 0.009107 -0.000000 0.999958
5 6 5 1 -3 0.004779 0.009943 180.000000 0.999986
2 3 4 3 1 0.004649 0.004647 -0.000000 0.999997
0 1 -2 -1 -2 0.004388 0.004613 180.000000 0.999997
0 1 -1 -3 -1 0.004368 0.009916 -0.000000 0.999984
4 2 0 -1 3 0.004245 0.006542 0.000000 0.999994
-1 2 -2 0 1 0.004240 0.013052 0.000000 0.999941
1 -1 2 1 1 0.004073 0.005077 -180.000000 0.999995
-1 3 0 2 1 0.003687 0.018382 0.000000 0.999874
2 1 1 2 1 0.003611 0.006044 -0.000000 0.999994
0 -4 -2 -2 0 0.003598 0.014377 0.000000 0.999958
3 1 3 -2 2 0.003519 0.009943 -0.000000 0.999959
-2 -5 -3 -3 1 0.003504 0.001588 180.000000 1.000000
2 -1 -2 -1 -3 0.003485 0.000602 -0.000000 1.000000
1 4 2 2 2 0.003184 0.017314 -180.000000 0.999949
